# Supplementary material for: Female craniometrics support the ‘two-layer model’ of human dispersal in Eastern Eurasia
Source: Sci Rep. 2021 Oct 21;11:20830. doi: 10.1038/s41598-021-00295-6 (PMC8531373; doi:10.1038/s41598-021-00295-6)
Supplement: Supplementary file 1 — Supplementary Table S1. [file 41598_2021_295_MOESM1_ESM.xlsx]

## Sheet: Table S1
Table S1. Standardized cranial data sets for comparative female population samples from eastern Eurasia and Melanesia.
	1 Maximam cranial length	8 Maximam cranial breadth	9 Minimum frontal breadth	10 Maximaum frontal breadth	17 Basion-bregma height	43 Upper facial breadth	45 Bizygomatic breadth	46 Bimaxillary breadth	48 Upper facial height	51 Orbital breadth	52 Orbital height	54 Nasal breadth	55 Nasal height
Huiyaotian	3.69561	0.631313	1.15289	1.02194	2.75404	1.77251	2.1544	1.95694	0.787851	0.277219	0.417512	1.12833	1.18201
Liyupo	1.5361	0.182371	1.70689	0.523299	0.415087	1.67346	0.706769	1.63923	-0.176485	-0.173236	0.318048	0.982385	-0.519532
Yahuai	2.585	3.01416	4.13709	4.47237	2.38473	2.87606	3.96593	0.606195	-0.287439	-0.307788	0.485491	-0.326127	0.0139642
Mai Da Dieu	0.9191	-1.33712	-0.640491	-2.20588	-0.0157722	2.17279	-1.14899	1.53518	-1.25226	-2.06281	-0.0869643	0.758275	-1.80684
Bau Du	-0.746804	0.113303	0.315025	0.0202047	0.53819	1.25854	1.08879	2.83576	-1.01105	-0.184937	-0.799672	0.465487	-1.56285
Xiaoma	-2.59781	-0.922717	-1.11825	-1.84525	-0.754388	-1.57798	1.72815	1.72098	-1.01105	-2.06281	-0.65942	0.216074	-1.80684
Hang Cho	2.9552	1.14932	1.98718	0.465421	0.907498	2.40721	0.129743	0.048805	-0.528644	0.277219	-0.65942	0.216074	-0.350197
NEA Aleut	-0.0444137	2.10355	-0.567974	0.615175	-0.906068	0.284615	1.08169	0.774127	1.58531	1.2089	0.798222	-0.227545	1.38454
NEA China Han	0.0663159	1.57853	0.110272	1.19685	0.762412	-0.07935	0.563597	0.413763	1.53021	-0.0152844	0.3526	-0.0162976	1.86078
NEA Jomon	-0.00284244	1.53136	0.801782	1.61556	0.348545	0.489307	1.33952	0.626994	-0.111479	0.886896	0.0837966	0.0470766	-0.268393
NEA Japan	-0.529384	0.37313	-0.499659	0.083807	0.183537	-0.814385	-0.354855	-0.338755	0.719127	0.0879522	0.336064	-0.52844	0.568483
NEA Inuit Asia	-0.336112	0.824703	-0.446402	0.391218	0.422781	0.326704	0.646563	0.26778	1.5216	1.11817	0.709107	-0.633374	1.28853
NEA Buryat	-0.546278	2.42708	-0.0831067	1.3373	-0.769776	0.0825136	1.11785	1.03972	1.90533	0.350345	0.568974	0.351624	2.09272
NEA Mongol	-0.486506	2.23468	-0.17617	1.68281	-0.810077	-0.0743789	0.693546	0.499591	1.28234	0.53316	0.516798	0.266906	1.58157
NEA Okhotsk	0.464515	1.51498	-0.206166	0.644943	0.826362	0.168847	1.39907	1.3892	1.50214	1.02263	0.709107	-0.145393	1.4194
SEA Celebes	-0.469153	0.216905	-0.759931	0.242813	0.445863	-1.10914	-0.26986	-0.0440934	0.19497	-1.1853	0.199264	0.622725	0.560206
SEA Java	-1.60289	0.734915	-0.431472	0.381943	-0.0157722	-0.376565	-0.304111	0.154975	-0.252982	-0.0884104	0.235042	0.603361	0.534195
SEA Negrito Philippines	-2.59781	-0.301105	-0.720117	0.119142	-1.493	-1.31751	-1.14899	-0.508585	-0.997653	-0.762794	-0.0551613	-0.115271	-0.653665
SEA Sulu	-1.42467	0.46331	-0.326177	0.234026	-0.261168	-0.998095	-0.612376	-0.124089	-0.098387	-0.54641	0.0938111	0.289345	0.196045
SEA Sumatra	-0.561703	0.873051	-0.720117	-0.276606	-0.569734	-1.57798	-0.722743	0.048805	-0.287439	-1.2828	-0.65942	0.396808	-0.350197
SEA Thailand	-1.72784	1.17004	-1.12911	0.566606	0.0513747	-1.19438	-0.56048	-0.474804	-0.419006	-1.07893	-0.373192	0.0928468	-0.234328
Australia Murray River	1.15709	-1.71009	-0.481238	-1.00722	-0.354304	0.225271	-0.509621	-0.986348	-0.0194341	0.170854	0.199264	-0.0303807	0.0801753
Australia NSW	0.585919	-0.876671	0.12923	-0.118925	0.0369861	-0.223539	-0.829304	-1.11906	-0.207038	0.212218	0.0720511	-0.0550262	-0.188348
Australia NT	1.2893	-1.64793	0.315025	-0.981531	-0.200426	0.766248	0.369505	-0.694382	0.918584	2.03224	0.342377	0.351624	0.469166
Australia SA	0.894236	-1.33394	-0.0939649	-0.849358	-1.10118	-0.101118	-0.939539	-1.03585	-0.179532	0.598973	-0.0119999	-0.173198	-0.261377
Australia Tasmania	0.139034	0.705314	0.400339	-0.0115964	-0.662061	-0.204934	-0.456341	-1.38448	-1.45901	-0.182429	-1.02743	0.603361	-1.00049
MEL Bismarck	-0.0419983	-0.257937	-0.116795	-0.356517	0.176576	-0.243575	-0.649482	-0.365665	0.334127	0.34472	-0.0869643	-0.263565	0.65825
MEL Fiji	1.01165	-1.38893	-0.103013	-0.536315	0.0765548	-0.288656	-1.06907	-0.787281	0.617078	0.350345	0.306599	-0.326127	0.742287
MEL New Britain	-0.159311	-0.81461	-0.346869	-0.564141	-0.308141	-0.0737685	-0.0845894	-0.268598	-0.207038	0.496597	-0.152558	-0.0550262	-0.289504
MEL New Caledonia	0.75924	-1.59142	0.662485	-0.536315	0.0765548	0.414613	-0.26986	-0.499295	-0.31156	0.622905	-0.165026	-0.190576	-0.459446
MEL New Hebrides	-0.37022	-0.751238	-0.294528	-0.371278	-0.394972	-0.422035	-0.404126	-0.793916	-0.188765	0.146097	-0.215273	0.206726	-0.525999
MEL Santa Cruz	-0.376603	-1.95874	-1.23769	-1.98327	-0.662061	-1.22635	-2.10803	-1.71626	-1.97587	-0.892795	-0.802534	-1.13943	-2.71725
MEL Solomon	-0.409656	-0.822568	-0.69623	-0.73379	0.00730956	-0.731035	-0.33498	-0.490605	-0.319909	0.0790716	-0.11928	-0.221184	-0.132875
MEL Torres Strait	-0.176077	-1.37166	-0.202546	-1.05573	-0.277365	0.160655	-0.536262	-1.00404	0.536677	0.228469	0.0561496	-0.958694	-0.198463
MEL Papua New Guinea Central Prov	-0.422878	-0.611911	0.852503	0.131509	0.0457791	0.356007	0.0764627	0.00235582	-0.0462347	0.130967	0.0561496	-0.461677	-0.441238
MEL Papua New Guinea Sepik E Prov	-0.515428	-1.0582	-0.0767366	-0.674332	-0.215198	-0.560587	-0.916174	-0.756314	-0.478393	-0.0884104	-0.283746	-0.269647	-0.277365
MEL Papua New Guinea Sepik W Prov	-0.98519	-0.825394	0.173869	-0.617264	-0.01857	-0.0826481	-0.427279	-0.550812	-0.371496	0.0378981	-0.351508	-0.120747	-0.190187
Grand mean (mm) for standardize	176.035	132.453	91.6812	109.909	130.085	102.731	127.188	94.7373	63.1917	41.5261	33.3038	25.6015	47.9617
SD for standardize*	5.40247	4.82616	4.18622	4.4922	5.41554	4.26579	6.25621	5.38222	4.14586	1.70938	3.49372	1.84434	2.74603
*using standard deviation data from the Jomon sample (n=156).
