# Supplementary material for: Female craniometrics support the ‘two-layer model’ of human dispersal in Eastern Eurasia
Source: Sci Rep. 2021 Oct 21;11:20830. doi: 10.1038/s41598-021-00295-6 (PMC8531373; doi:10.1038/s41598-021-00295-6)
Supplement: Supplementary file 2 — Supplementary Table S2. [file 41598_2021_295_MOESM2_ESM.xlsx]

## Sheet: Table S2
Table S2. Distance matrices (1-r) of Q mode correlation coefficients (r), based on 13 standardized cranial measurements for female population samples from eastern Eurasia and Melanesia.
		[1]	[2]	[3]	[4]	[5]	[6]	[7]	[8]	[9]	[10]	[11]	[12]	[13]	[14]	[15]	[16]	[17]	[18]	[19]	[20]	[21]	[22]	[23]	[24]	[25]	[26]	[27]	[28]	[29]	[30]	[31]	[32]	[33]	[34]	[35]	[36]	[37]	[38]	[39]	[40]	[41]	[42]	[43]	[44]	[45]	[46]	[47]	[48]
[1]	Huiyaotian	0	0.48008	0.66182	0.48643	0.74761	0.94343	0.43053	1.52762	1.25016	1.18164	1.47796	1.4446	1.54442	1.6143	1.12587	1.05353	1.67005	1.81111	1.6629	1.13206	1.40279	0.65257	0.8639	0.92478	0.94674	0.99862	1.19153	0.8465	1.03997	0.64658	1.3023	0.65837	1.01588	1.03616	1.09506	1.1519	1.31288
[2]	Liyupo	0.48008	0	0.56346	0.23626	0.35743	0.77578	0.32918	1.59437	1.6809	0.91565	1.89386	1.81554	1.55879	1.58688	1.60927	1.4095	1.48162	1.29768	1.49899	1.14969	1.45215	0.91727	1.0144	1.05959	0.9132	0.70721	1.61729	1.22281	1.04166	0.59629	1.17727	0.59518	1.50987	1.1853	0.60484	1.10804	1.05573
[3]	Yahuai	0.66182	0.56346	0	1.04841	0.75048	1.02985	0.42916	1.25694	1.03598	0.32534	1.37887	1.35194	1.15416	1.06243	1.23083	1.23591	1.25545	1.16103	1.23133	1.09933	0.94257	1.34637	1.08635	1.41319	1.33363	0.54322	1.58398	1.45674	1.49399	0.99388	1.40071	1.02885	1.6628	1.33404	0.61204	1.40176	1.2049
[4]	Mai Da Dieu	0.48643	0.23626	1.04841	0	0.45496	0.75187	0.55717	1.48642	1.5984	1.3614	1.67733	1.56309	1.52458	1.6281	1.42744	1.17834	1.33411	1.35345	1.43599	1.12784	1.39347	0.70099	1.0338	0.94514	0.88232	1.02697	1.33576	1.01955	0.89366	0.70139	1.1379	0.52345	1.15916	0.98637	0.94296	1.0375	1.02364
[5]	Bau Du	0.74761	0.35743	0.75048	0.45496	0	0.31496	0.84654	1.23406	1.42038	0.59813	1.60304	1.37673	1.20283	1.2687	1.06923	1.22897	0.95403	0.94205	1.11844	0.9828	1.00659	1.42792	1.60711	1.34013	1.47039	0.9946	1.67655	1.6755	1.00805	1.05325	1.32904	0.95134	1.31633	1.42821	0.70495	1.37443	0.95567
[6]	Xiaoma	0.94343	0.77578	1.02985	0.75187	0.31496	0	1.41042	0.95837	1.09031	0.81597	1.18934	1.1067	0.85253	1.00609	0.75118	0.7529	0.72355	0.73914	0.76909	0.69655	0.78775	1.43396	1.74658	1.34468	1.57962	1.26288	1.57701	1.61932	1.04002	1.34877	1.21701	1.25098	0.98734	1.39352	0.97292	1.39543	0.99821
[7]	Hang Cho	0.43053	0.32918	0.42916	0.55717	0.84654	1.41042	0	1.47095	1.43693	0.8811	1.65573	1.58512	1.5453	1.48695	1.5342	1.54318	1.63933	1.62561	1.66555	1.25493	1.44247	0.76657	0.66076	0.90799	0.71396	0.41205	1.21577	0.96532	1.10772	0.53351	1.16109	0.53037	1.49315	1.0057	0.8103	1.04181	1.13181
[8]	NEA Aleut	1.52762	1.59437	1.25694	1.48642	1.23406	0.95837	1.47095	0	0.40694	0.7767	0.4218	0.23563	0.12107	0.14589	0.22322	0.91865	0.6371	0.683	0.65924	0.72745	0.65344	1.32114	1.4994	1.13263	1.1698	1.23906	0.87327	1.20204	1.11774	1.62748	1.25607	1.63953	1.09451	1.06064	1.40762	1.51413	1.39186
[9]	NEA China Han	1.25016	1.6809	1.03598	1.5984	1.42038	1.09031	1.43693	0.40694	0	0.9434	0.19405	0.34547	0.2044	0.24003	0.31621	0.38747	0.53472	0.74383	0.41568	0.51387	0.35697	1.43911	1.34303	1.4674	1.49163	1.28994	0.6434	1.05062	1.60707	1.724	1.44534	1.75215	1.09394	1.17897	1.41705	1.33763	1.29549
[10]	NEA Jomon	1.18164	0.91565	0.32534	1.3614	0.59813	0.81597	0.8811	0.7767	0.9434	0	1.12495	1.01647	0.77362	0.63582	0.8649	1.23027	0.78482	0.68704	0.85078	0.87916	0.60628	1.72273	1.44142	1.51097	1.51405	0.57067	1.60758	1.78058	1.31751	1.34582	1.27118	1.23148	1.52305	1.55797	0.77748	1.55072	1.20269
[11]	NEA Japan	1.47796	1.89386	1.37887	1.67733	1.60304	1.18934	1.65573	0.4218	0.19405	1.12495	0	0.19767	0.39265	0.39671	0.33106	0.47925	0.55413	0.68857	0.42001	0.70092	0.49025	1.21053	1.06297	1.1555	1.21117	1.44775	0.40075	0.77434	1.23741	1.50956	1.07658	1.40613	0.66364	0.85148	1.33131	0.96827	1.09315
[12]	NEA Inuit Asia	1.4446	1.81554	1.35194	1.56309	1.37673	1.1067	1.58512	0.23563	0.34547	1.01647	0.19767	0	0.36836	0.41923	0.19107	0.89875	0.71069	0.85641	0.75088	1.09064	0.76639	1.12195	1.24883	0.91714	1.14421	1.58765	0.48789	0.86739	0.93452	1.3722	1.1393	1.50859	0.70522	0.63968	1.16453	1.1293	1.01328
[13]	NEA Buryat	1.54442	1.55879	1.15416	1.52458	1.20283	0.85253	1.5453	0.12107	0.2044	0.77362	0.39265	0.36836	0	0.04101	0.3127	0.60605	0.41443	0.48038	0.3719	0.47863	0.40496	1.5368	1.6068	1.42156	1.42465	1.19943	0.92542	1.31957	1.42644	1.81487	1.35601	1.8735	1.25328	1.29137	1.40521	1.52787	1.33692
[14]	NEA Mongol	1.6143	1.58688	1.06243	1.6281	1.2687	1.00609	1.48695	0.14589	0.24003	0.63582	0.39671	0.41923	0.04101	0	0.40931	0.64156	0.38118	0.40258	0.34174	0.48889	0.33904	1.56215	1.48613	1.45205	1.3815	1.0326	0.95787	1.33624	1.44279	1.80086	1.2705	1.79231	1.29301	1.36299	1.39824	1.50159	1.37101
[15]	NEA Okhotsk	1.12587	1.60927	1.23083	1.42744	1.06923	0.75118	1.5342	0.22322	0.31621	0.8649	0.33106	0.19107	0.3127	0.40931	0	0.73238	0.74878	0.95251	0.75054	0.73326	0.65463	1.34691	1.57887	1.20964	1.41281	1.55424	0.79171	1.14637	1.15368	1.59453	1.47151	1.57303	0.82756	1.05965	1.40724	1.49856	1.3863
[16]	SEA Celebes	1.05353	1.4095	1.23591	1.17834	1.22897	0.7529	1.54318	0.91865	0.38747	1.23027	0.47925	0.89875	0.60605	0.64156	0.73238	0	0.42765	0.62087	0.28394	0.27391	0.28453	1.28623	1.21167	1.53393	1.4921	1.19558	0.90079	1.06027	1.52021	1.64699	1.13963	1.35123	0.82403	1.42524	1.58064	1.13142	1.23646
[17]	SEA Java	1.67005	1.48162	1.25545	1.33411	0.95403	0.72355	1.63933	0.6371	0.53472	0.78482	0.55413	0.71069	0.41443	0.38118	0.74878	0.42765	0	0.13161	0.07752	0.47442	0.16753	1.65002	1.4823	1.57157	1.59765	1.00868	0.98078	1.46611	1.31743	1.73684	1.05891	1.5149	0.976	1.49144	1.2639	1.11087	0.83012
[18]	SEA Negrito Philippines	1.81111	1.29768	1.16103	1.35345	0.94205	0.73914	1.62561	0.683	0.74383	0.68704	0.68857	0.85641	0.48038	0.40258	0.95251	0.62087	0.13161	0	0.13493	0.59403	0.34092	1.60063	1.36519	1.4849	1.40765	0.97254	1.15295	1.44277	1.23915	1.56615	0.91153	1.42298	1.11758	1.42572	0.97869	1.03919	0.83361
[19]	SEA Sulu	1.6629	1.49899	1.23133	1.43599	1.11844	0.76909	1.66555	0.65924	0.41568	0.85078	0.42001	0.75088	0.3719	0.34174	0.75054	0.28394	0.07752	0.13493	0	0.31303	0.13763	1.65453	1.38718	1.62622	1.56817	1.02934	0.9357	1.35401	1.48007	1.76354	1.06106	1.51226	1.02123	1.48802	1.27437	1.07907	0.95088
[20]	SEA Sumatra	1.13206	1.14969	1.09933	1.12784	0.9828	0.69655	1.25493	0.72745	0.51387	0.87916	0.70092	1.09064	0.47863	0.48889	0.73326	0.27391	0.47442	0.59403	0.31303	0	0.26363	1.5718	1.43934	1.69231	1.51243	0.79428	1.17366	1.40368	1.64894	1.77624	1.28289	1.33914	1.23523	1.74382	1.64468	1.43111	1.48258
[21]	SEA Thailand	1.40279	1.45215	0.94257	1.39347	1.00659	0.78775	1.44247	0.65344	0.35697	0.60628	0.49025	0.76639	0.40496	0.33904	0.65463	0.28453	0.16753	0.34092	0.13763	0.26363	0	1.77011	1.48458	1.80454	1.76699	0.87036	1.14182	1.55946	1.65327	1.88885	1.2498	1.4682	1.17786	1.66582	1.42384	1.4103	1.21699
[22]	Australia Murray River	0.65257	0.91727	1.34637	0.70099	1.42792	1.43396	0.76657	1.32114	1.43911	1.72273	1.21053	1.12195	1.5368	1.56215	1.34691	1.28623	1.65002	1.60063	1.65453	1.5718	1.77011	0	0.25044	0.14302	0.1273	1.14238	0.59122	0.16127	0.35641	0.23973	0.50007	0.48191	0.516	0.28574	1.00983	0.45141	0.86429
[23]	Australia NSW	0.8639	1.0144	1.08635	1.0338	1.60711	1.74658	0.66076	1.4994	1.34303	1.44142	1.06297	1.24883	1.6068	1.48613	1.57887	1.21167	1.4823	1.36519	1.38718	1.43934	1.48458	0.25044	0	0.37722	0.21536	0.78156	0.53668	0.21007	0.62381	0.2753	0.38338	0.36602	0.65034	0.45753	0.85693	0.25947	0.76139
[24]	Australia NT	0.92478	1.05959	1.41319	0.94514	1.34013	1.34468	0.90799	1.13263	1.4674	1.51097	1.1555	0.91714	1.42156	1.45205	1.20964	1.53393	1.57157	1.4849	1.62622	1.69231	1.80454	0.14302	0.37722	0	0.13641	1.14671	0.54542	0.28539	0.12252	0.207	0.3487	0.60557	0.44594	0.18656	0.81369	0.40249	0.62404
[25]	Australia SA	0.94674	0.9132	1.33363	0.88232	1.47039	1.57962	0.71396	1.1698	1.49163	1.51405	1.21117	1.14421	1.42465	1.3815	1.41281	1.4921	1.59765	1.40765	1.56817	1.51243	1.76699	0.1273	0.21536	0.13641	0	0.91589	0.59799	0.2279	0.34503	0.24106	0.40682	0.4914	0.68823	0.35493	0.92076	0.41884	0.868
[26]	Australia Tasmania	0.99862	0.70721	0.54322	1.02697	0.9946	1.26288	0.41205	1.23906	1.28994	0.57067	1.44775	1.58765	1.19943	1.0326	1.55424	1.19558	1.00868	0.97254	1.02934	0.79428	0.87036	1.14238	0.78156	1.14671	0.91589	0	1.34653	1.3193	1.1766	0.95166	0.78947	0.75478	1.41372	1.44189	1.076	1.05687	1.05145
[27]	MEL Bismarck	1.19153	1.61729	1.58398	1.33576	1.67655	1.57701	1.21577	0.87327	0.6434	1.60758	0.40075	0.48789	0.92542	0.95787	0.79171	0.90079	0.98078	1.15295	0.9357	1.17366	1.14182	0.59122	0.53668	0.54542	0.59799	1.34653	0	0.23402	0.74887	0.80518	0.77875	1.03113	0.44003	0.41792	1.15764	0.38155	0.67166
[28]	MEL Fiji	0.8465	1.22281	1.45674	1.01955	1.6755	1.61932	0.96532	1.20204	1.05062	1.78058	0.77434	0.86739	1.31957	1.33624	1.14637	1.06027	1.46611	1.44277	1.35401	1.40368	1.55946	0.16127	0.21007	0.28539	0.2279	1.3193	0.23402	0	0.57469	0.40274	0.60371	0.66177	0.46347	0.25939	1.02864	0.3113	0.83689
[29]	MEL New Britain	1.03997	1.04166	1.49399	0.89366	1.00805	1.04002	1.10772	1.11774	1.60707	1.31751	1.23741	0.93452	1.42644	1.44279	1.15368	1.52021	1.31743	1.23915	1.48007	1.64894	1.65327	0.35641	0.62381	0.12252	0.34503	1.1766	0.74887	0.57469	0	0.32299	0.31548	0.60182	0.34966	0.39677	0.79236	0.474	0.53348
[30]	MEL New Caledonia	0.64658	0.59629	0.99388	0.70139	1.05325	1.34877	0.53351	1.62748	1.724	1.34582	1.50956	1.3722	1.81487	1.80086	1.59453	1.64699	1.73684	1.56615	1.76354	1.77624	1.88885	0.23973	0.2753	0.207	0.24106	0.95166	0.80518	0.40274	0.32299	0	0.50229	0.34482	0.70868	0.35466	0.46528	0.33238	0.55556
[31]	MEL New Hebrides	1.3023	1.17727	1.40071	1.1379	1.32904	1.21701	1.16109	1.25607	1.44534	1.27118	1.07658	1.1393	1.35601	1.2705	1.47151	1.13963	1.05891	0.91153	1.06106	1.28289	1.2498	0.50007	0.38338	0.3487	0.40682	0.78947	0.77875	0.60371	0.31548	0.50229	0	0.58616	0.4802	0.59388	0.88567	0.34846	0.51254
[32]	MEL Santa Cruz	0.65837	0.59518	1.02885	0.52345	0.95134	1.25098	0.53037	1.63953	1.75215	1.23148	1.40613	1.50859	1.8735	1.79231	1.57303	1.35123	1.5149	1.42298	1.51226	1.33914	1.4682	0.48191	0.36602	0.60557	0.4914	0.75478	1.03113	0.66177	0.60182	0.34482	0.58616	0	0.72771	0.72132	0.8192	0.54925	0.8824
[33]	MEL Solomon	1.01588	1.50987	1.6628	1.15916	1.31633	0.98734	1.49315	1.09451	1.09394	1.52305	0.66364	0.70522	1.25328	1.29301	0.82756	0.82403	0.976	1.11758	1.02123	1.23523	1.17786	0.516	0.65034	0.44594	0.68823	1.41372	0.44003	0.46347	0.34966	0.70868	0.4802	0.72771	0	0.55261	1.17461	0.4138	0.62652
[34]	MEL Torres Strait	1.03616	1.1853	1.33404	0.98637	1.42821	1.39352	1.0057	1.06064	1.17897	1.55797	0.85148	0.63968	1.29137	1.36299	1.05965	1.42524	1.49144	1.42572	1.48802	1.74382	1.66582	0.28574	0.45753	0.18656	0.35493	1.44189	0.41792	0.25939	0.39677	0.35466	0.59388	0.72132	0.55261	0	0.62556	0.42643	0.56428
[35]	MEL Papua New Guinea Central Prov	1.09506	0.60484	0.61204	0.94296	0.70495	0.97292	0.8103	1.40762	1.41705	0.77748	1.33131	1.16453	1.40521	1.39824	1.40724	1.58064	1.2639	0.97869	1.27437	1.64468	1.42384	1.00983	0.85693	0.81369	0.92076	1.076	1.15764	1.02864	0.79236	0.46528	0.88567	0.8192	1.17461	0.62556	0	0.64893	0.41252
[36]	MEL Papua New Guinea Sepik E Prov	1.1519	1.10804	1.40176	1.0375	1.37443	1.39543	1.04181	1.51413	1.33763	1.55072	0.96827	1.1293	1.52787	1.50159	1.49856	1.13142	1.11087	1.03919	1.07907	1.43111	1.4103	0.45141	0.25947	0.40249	0.41884	1.05687	0.38155	0.3113	0.474	0.33238	0.34846	0.54925	0.4138	0.42643	0.64893	0	0.263
[37]	MEL Papua New Guinea Sepik W Prov	1.31288	1.05573	1.2049	1.02364	0.95567	0.99821	1.13181	1.39186	1.29549	1.20269	1.09315	1.01328	1.33692	1.37101	1.3863	1.23646	0.83012	0.83361	0.95088	1.48258	1.21699	0.86429	0.76139	0.62404	0.868	1.05145	0.67166	0.83689	0.53348	0.55556	0.51254	0.8824	0.62652	0.56428	0.41252	0.263	0
[truncated: 22 more columns]
