# Supplementary material for: Female craniometrics support the ‘two-layer model’ of human dispersal in Eastern Eurasia
Source: Sci Rep. 2021 Oct 21;11:20830. doi: 10.1038/s41598-021-00295-6 (PMC8531373; doi:10.1038/s41598-021-00295-6)
Supplement: Supplementary file 3 — Supplementary Table S3. [file 41598_2021_295_MOESM3_ESM.xlsx]

## Sheet: Table S3
Table S3. Standardized cranial data sets for female population samples from Eurasia, Melanesia and Africa.
	1 Maximam cranial length	8 Maximam cranial breadth	9 Minimum frontal breadth	10 Maximaum frontal breadth	17 Basion-bregma height	43 Upper facial breadth	45 Bizygomatic breadth	46 Bimaxillary breadth	48 Upper facial height	51 Orbital breadth	52 Orbital height	54 Nasal breadth	55 Nasal height
Huiyaotian	3.85619	0.422298	1.0457	0.59119	2.91124	1.97562	2.44233	2.29589	0.70109	0.275316	0.420813	1.31553	1.21607
Liyupo	1.69668	-0.0266441	1.5997	0.092548	0.572294	1.87658	0.994707	1.97818	-0.263247	-0.175139	0.321349	1.16959	-0.485478
Yahuai	2.74558	2.80514	4.0299	4.04161	2.54194	3.07917	4.25387	0.945147	-0.374201	-0.309691	0.488792	-0.138925	0.0480189
Mai Da Dieu	1.07968	-1.54614	-0.74768	-2.63663	0.141435	2.3759	-0.861049	1.87413	-1.33902	-2.06471	-0.0836639	0.945477	-1.77279
Bau Du	-0.586223	-0.0957121	0.207836	-0.410546	0.695397	1.46165	1.37673	3.17471	-1.09782	-0.18684	-0.796371	0.652688	-1.5288
Xiaoma	-2.43723	-1.13173	-1.22544	-2.276	-0.59718	-1.37487	2.01609	2.05993	-1.09782	-2.06471	-0.65612	0.403276	-1.77279
Hang Cho	3.11579	0.940308	1.87999	0.0346699	1.0647	2.61032	0.41768	0.387756	-0.615406	0.275316	-0.65612	0.403276	-0.316143
NEA Aleut	0.116167	1.89454	-0.675163	0.184424	-0.74886	0.487728	1.36962	1.11308	1.49855	1.20699	0.801522	-0.0403427	1.41859
NEA China Han	0.226897	1.36952	0.0030826	0.766096	0.91962	0.123764	0.851535	0.752714	1.44345	-0.0171874	0.3559	0.170904	1.89484
NEA Jomon	0.157739	1.32234	0.694593	1.18481	0.505753	0.69242	1.62746	0.965945	-0.19824	0.884993	0.0870971	0.234278	-0.234338
NEA Japan	-0.368803	0.164115	-0.606848	-0.346944	0.340744	-0.611271	-0.0669173	0.000195876	0.632365	0.0860492	0.339364	-0.341238	0.602537
NEA Inuit Asia	-0.175531	0.615688	-0.553591	-0.0395328	0.579988	0.529818	0.9345	0.606731	1.43483	1.11626	0.712407	-0.446172	1.32258
NEA Buryat	-0.385697	2.21807	-0.190296	0.906551	-0.612568	0.285627	1.40579	1.37867	1.81857	0.348442	0.572275	0.538826	2.12677
NEA Mongol	-0.325925	2.02566	-0.283359	1.25206	-0.65287	0.128735	0.981484	0.838542	1.19557	0.531257	0.520098	0.454107	1.61562
NEA Okhotsk	0.625096	1.30596	-0.313355	0.214193	0.983569	0.371961	1.68701	1.72815	1.41538	1.02073	0.712407	0.0418089	1.45345
SEA Celebes	-0.308572	0.00788987	-0.86712	-0.187938	0.60307	-0.906023	0.0180776	0.294858	0.108208	-1.1872	0.202564	0.809927	0.594261
SEA Java	-1.44231	0.5259	-0.538661	-0.0488081	0.141435	-0.173451	-0.0161741	0.493926	-0.339743	-0.0903133	0.238342	0.790562	0.56825
SEA Negrito Philippines	-2.43723	-0.51012	-0.827306	-0.311609	-1.3358	-1.1144	-0.861049	-0.169634	-1.08442	-0.764697	-0.0518608	0.0719312	-0.61961
SEA Sulu	-1.26409	0.254295	-0.433366	-0.196725	-0.10396	-0.794981	-0.324439	0.214862	-0.185149	-0.548313	0.0971116	0.476546	0.2301
SEA Sumatra	-0.401122	0.664036	-0.827306	-0.707357	-0.412527	-1.37487	-0.434806	0.387756	-0.374201	-1.2847	-0.65612	0.58401	-0.316143
SEA Thailand	-1.56725	0.961028	-1.2363	0.135855	0.208582	-0.991268	-0.272543	-0.135853	-0.505768	-1.08084	-0.369892	0.280049	-0.200273
Australia Murray River	1.31767	-1.91911	-0.588427	-1.43797	-0.197097	0.428385	-0.221684	-0.647397	-0.106196	0.168951	0.202564	0.156821	0.11423
Australia NSW	0.7465	-1.08569	0.0220412	-0.549676	0.194194	-0.020425	-0.541366	-0.780109	-0.2938	0.210315	0.0753516	0.132176	-0.154293
Australia NT	1.44988	-1.85695	0.207836	-1.41228	-0.0432186	0.969361	0.657442	-0.355431	0.831823	2.03034	0.345678	0.538826	0.503221
Australia SA	1.05482	-1.54295	-0.201154	-1.28011	-0.94397	0.101996	-0.651602	-0.696895	-0.266294	0.59707	-0.00869944	0.0140037	-0.227323
Australia Tasmania	0.299615	0.496299	0.29315	-0.442347	-0.504853	-0.00182002	-0.168404	-1.04553	-1.54577	-0.184332	-1.02413	0.790562	-0.966431
MEL Bismarck	0.118583	-0.466953	-0.223984	-0.787267	0.333783	-0.0404612	-0.361545	-0.0267134	0.247365	0.342817	-0.0836639	-0.0763631	0.692305
MEL Fiji	1.17223	-1.59794	-0.210202	-0.967066	0.233762	-0.0855426	-0.781128	-0.448329	0.530317	0.348442	0.309899	-0.138925	0.776342
MEL New Britain	0.0012699	-1.02363	-0.454058	-0.994892	-0.150933	0.129345	0.203348	0.0703535	-0.2938	0.494694	-0.149258	0.132176	-0.255449
MEL New Caledonia	0.919821	-1.80044	0.555296	-0.967066	0.233762	0.617727	0.0180776	-0.160344	-0.398322	0.621002	-0.161726	-0.0033745	-0.425391
MEL New Hebrides	-0.209639	-0.960253	-0.401717	-0.802029	-0.237765	-0.218921	-0.116189	-0.454965	-0.275527	0.144194	-0.211973	0.393928	-0.491945
MEL New Ireland	-0.235303	-0.544654	-0.418027	-0.619241	-0.0509126	-0.141804	-0.168404	-0.212212	-0.168172	0.20219	-0.208889	-0.195404	-0.0126747
MEL Santa Cruz	-0.216022	-2.16775	-1.34488	-2.41402	-0.504853	-1.02323	-1.8201	-1.37731	-2.06263	-0.894698	-0.799234	-0.952226	-2.68319
MEL Solomon	-0.249075	-1.03158	-0.803418	-1.16454	0.164517	-0.527922	-0.0470429	-0.151654	-0.406671	0.0771686	-0.11598	-0.0339826	-0.0988204
MEL Torres Strait	-0.0154964	-1.58067	-0.309735	-1.48648	-0.120158	0.363768	-0.248324	-0.665092	0.449915	0.226566	0.05945	-0.771492	-0.164409
MEL Papua New Guinea Central Prov	-0.262297	-0.820926	0.745314	-0.299242	0.202987	0.559121	0.3644	0.341307	-0.132997	0.129064	0.05945	-0.274475	-0.407183
MEL Papua New Guinea Sepik E Prov	-0.354847	-1.26721	-0.183926	-1.10508	-0.057991	-0.357473	-0.628237	-0.417363	-0.565155	-0.0903133	-0.280446	-0.0824455	-0.24331
MEL Papua New Guinea Sepik W Prov	-0.824609	-1.03441	0.0666803	-1.04801	0.138638	0.120466	-0.139342	-0.211861	-0.458257	0.0359951	-0.348208	0.0664544	-0.156132
SA Sri Lanka Veddah	-0.370272	-2.13322	-1.06619	-1.26388	-0.304812	-1.60929	-1.66025	-0.727024	-1.24254	-0.504694	-0.131369	-0.771492	-0.316143
SA Nicobar Islands	0.0616287	-0.0957121	0.0883965	-0.410546	0.141435	-0.202754	-0.541366	1.03805	-0.494804	-0.0171874	-0.799234	1.75878	-0.316143
AF Cameroon	0.495458	-0.24464	0.334741	0.145974	0.233762	0.493189	0.362735	0.0916427	0.153434	0.768916	0.488792	0.369389	0.104919
AF Ethiopia	1.44988	1.35472	-0.74768	1.81553	2.17263	-1.37487	-1.02089	-0.727024	1.07303	-0.309691	-0.369892	0.945477	1.86883
AF Gabon	-0.974933	-0.634442	-0.508801	-0.744458	-0.264803	-0.437177	-0.980929	-0.0953153	-0.567165	0.158315	-0.226778	0.728597	-0.461807
AF Ghana	-0.165119	-1.2431	-0.395333	-0.805675	0.178366	-0.273081	-0.727848	-0.286352	-0.392292	0.392318	-0.112287	0.620156	-0.698512
AF Kenya	0.224389	-0.699462	0.141938	-0.702239	-0.794569	0.165048	-0.475345	-0.186837	-0.303503	-0.0272738	-0.0441842	0.459366	-0.630075
AF Liberia	0.135669	-0.862367	-0.00715508	-0.544111	0.787724	0.594284	0.241855	0.0904815	-0.518924	0.158315	0.116696	1.59612	-0.170478
AF Nigeria Ibo	-7.14111e-05	-0.199314	0.665688	0.210901	0.264538	0.666565	0.237859	0.15551	-0.233498	0.738447	0.250269	1.34083	-0.0354347
AF Rwanda	1.26478	-1.13173	0.207836	-0.855762	-0.412527	0.734938	0.737363	0.573553	-0.736008	0.275316	-0.369892	0.132176	-2.13695
AF South Africa San	-0.401122	-0.0128305	-0.628241	-0.544111	-1.18807	-0.296523	-1.10081	-0.559807	-0.687767	-0.0171874	-0.885102	0.511716	-1.40863
AF South Africa Khoikhoi	1.26478	-1.54614	-0.986559	-1.52359	0.695397	-0.202754	-1.34057	-0.355431	0.108208	-0.309691	0.488792	0.945477	-0.316143
AF South Africa Zulu	1.44988	-1.13173	1.99943	1.25901	-0.966488	0.969361	0.0979981	0.20196	0.349413	0.275316	0.345678	3.11428	1.1405
AF South Africa	0.952424	-0.393568	0.521365	-0.201851	-0.366363	0.822847	-0.401505	-0.0103796	-0.298825	0.56782	-0.190999	0.809927	-0.839625
AF Tanzania	0.0719121	-0.863134	0.0662781	-0.352833	-0.600732	0.157563	-0.155084	0.269847	-0.0570617	0.275316	0.00644489	0.45348	-0.282424
AF Zambia	0.339279	-0.717324	-1.46432	-2.19141	0.326089	-0.6716	-0.541366	-0.355431	2.52026	0.860324	0.77502	0.403276	0.41218
AF Congo	0.46268	0.629502	1.16335	1.22191	0.8185	1.12564	0.0713579	-0.0457695	0.18861	1.34783	0.67961	0.493643	-0.43753
EU Austria	-0.666994	1.12491	0.444543	1.50793	-0.222837	-0.294392	-0.215872	-0.451707	0.0862805	-0.352237	-0.21637	-0.804353	0.206926
EU Bulgaria	-0.663348	0.5259	0.526341	0.665393	-0.751059	-0.652065	-0.461446	-1.2101	0.389614	-0.26094	0.107155	-1.62998	0.503221
EU Czech	-1.07725	1.23385	0.286325	1.53109	-0.151373	-0.340059	-0.162315	-0.384627	-0.125687	-0.472193	-0.373867	-0.859277	-0.0126747
EU Denmark	0.154179	0.733104	0.446715	0.925102	-1.15114	-1.14045	-0.781128	-2.0276	0.71122	0.860324	0.631906	-2.30773	0.0480189
EU Germany	-0.639353	1.68279	0.623662	1.93508	-0.735671	-0.293919	-0.122523	-0.826804	0.34718	0.31865	0.138958	-0.972307	0.661698
EU Holland	-0.262297	1.51012	-0.329642	0.702494	-0.966488	-0.6716	-0.221684	-0.355431	-0.0123941	-0.309691	-0.0836639	-2.17218	-0.498223
EU Hungary	-0.653367	0.485272	0.367089	0.763602	-0.461406	-0.391212	-0.315708	-0.355431	-0.125902	-0.453075	-0.456883	-0.511023	-0.134062
EU Lapp	-1.26492	1.42378	0.168023	1.29612	-1.48967	-1.06231	-0.328245	-0.665092	-0.937012	-0.0171874	0.345678	-1.58479	-0.558917
EU Poland	-1.14152	0.992109	0.705501	1.96394	-0.0739943	0.031669	0.217879	-0.107702	0.20871	-0.26094	-0.131369	-0.545575	0.108712
EU Switzerland	-1.39101	1.32769	0.477873	1.50582	-0.80592	-0.656312	-0.190411	-0.937056	0.326441	-0.703935	0.0843394	-1.17618	0.135101
EU Ukraine	-1.28035	1.45832	-0.190296	0.702494	-0.920325	-0.515318	0.177919	0.294858	-0.374201	-0.455943	-0.262556	-0.681126	-0.0430214
EU Yugoslavia	-0.550626	1.56989	0.753845	1.77578	0.408158	0.148881	-0.101803	-0.355431	-0.107153	0.170851	-0.380114	-0.777947	0.646284
EU UK Poundbury	0.67246	0.815985	0.255612	1.37032	-0.855696	-0.390293	-0.0298748	-0.206793	0.976545	-0.0756882	0.431546	-1.00645	1.10409
EU UK Spitalfields	-0.944855	0.746054	0.416855	1.25901	-0.474078	-0.612995	-0.431476	-0.912821	-0.434502	-0.638758	-0.325169	-0.816676	-0.441323
SWA Iraq	-0.0771966	0.111492	0.327276	0.535538	0.972378	-0.847418	-0.980929	-1.21474	0.138359	-0.309691	-0.262556	-1.2911	-0.361663
SWA Lebanon	-0.771323	-0.0957121	-0.986559	0.702494	1.0647	-0.906023	-0.861049	-0.819923	0.590618	-0.894698	-0.369892	-1.22333	-0.862385
SWA Palestine	-0.382612	0.380857	-0.222146	0.925102	0.750793	-0.484062	0.0180776	-0.448329	0.421774	-0.543694	-0.198155	-0.193145	0.739926
SWA Syria	-1.38215	0.00788987	-0.222146	0.568929	-0.59718	-0.859139	-1.05286	-0.634126	0.108208	-0.543694	0.0880728	-0.735346	0.448596
SWA Turkey	-0.510005	-0.187126	-0.031043	-0.0242557	-0.553732	-0.457862	-0.390928	-0.360895	0.597712	-0.13763	0.152053	-0.936279	0.872737
Grand mean (mm) for standardize	175.167	133.462	92.13	111.844	129.234	101.865	125.387	92.913	63.5514	41.5294	33.2923	25.2562	47.8681
SD for standardize*	5.40247	4.82616	4.18622	4.4922	5.41554	4.26579	6.25621	5.38222	4.14586	1.70938	3.49372	1.84434	2.74603
*using standard deviation data from the Jomon sample (n=156).
