# Supplementary material for: Female craniometrics support the ‘two-layer model’ of human dispersal in Eastern Eurasia
Source: Sci Rep. 2021 Oct 21;11:20830. doi: 10.1038/s41598-021-00295-6 (PMC8531373; doi:10.1038/s41598-021-00295-6)
Supplement: Supplementary file 4 — Supplementary Table S4. [file 41598_2021_295_MOESM4_ESM.xlsx]

## Sheet: Table S4
Table S4. Distance matrices (1-r) of Q mode correlation coefficients (r), based on 13 standardized cranial measurements for female population samples from Eurasia, Melanesia and Africa.
		[1]	[2]	[3]	[4]	[5]	[6]	[7]	[8]	[9]	[10]	[11]	[12]	[13]	[14]	[15]	[16]	[17]	[18]	[19]	[20]	[21]	[22]	[23]	[24]	[25]	[26]	[27]	[28]	[29]	[30]	[31]	[32]	[33]	[34]	[35]	[36]	[37]	[38]	[39]	[40]	[41]	[42]	[43]	[44]	[45]	[46]	[47]	[48]
[1]	Huiyaotian	0	0.36648	0.66717	0.38105	0.59839	0.76183	0.37654	1.36949	1.11603	1.00996	1.2499	1.22307	1.44138	1.56015	0.88551	0.83893	1.43179	1.66905	1.46179	0.93253	1.28744	0.49479	0.62114	0.74638	0.74057	0.84707	0.81138	0.6759	0.63838	0.48095	0.81563	0.84033	0.5001	0.62325	0.78122	0.75597	0.72778	0.86605	0.79826	0.77799	0.86851	0.95537	1.28839	0.83862	0.88616	0.60983	1.07778	0.43395
[2]	Liyupo	0.36648	0	0.60404	0.16429	0.27994	0.61435	0.30374	1.46404	1.59676	0.80768	1.737	1.59486	1.49355	1.58677	1.3145	1.18272	1.30241	1.21989	1.36041	0.98692	1.38526	0.70451	0.79797	0.85681	0.73391	0.62092	1.20832	1.01356	0.66294	0.45405	0.77648	1.12174	0.46336	0.95766	0.92047	0.41007	0.74216	0.7193	1.05321	0.53759	0.76457	1.52563	0.98531	0.77309	0.41302	0.53327	0.63058	0.19449
[3]	Yahuai	0.66717	0.60404	0	0.99294	0.74185	0.99283	0.45264	1.34888	1.16282	0.35778	1.59326	1.4516	1.25673	1.19547	1.27734	1.31023	1.37073	1.29475	1.40138	1.18373	1.04507	1.31444	1.18018	1.38575	1.35631	0.59606	1.65728	1.48894	1.38397	1.00945	1.43634	1.59245	1.04468	1.52965	1.34755	0.72616	1.42793	1.23667	1.50508	1.25925	1.14808	1.13187	1.65416	1.49581	1.2231	1.17406	1.09489	0.71712
[4]	Mai Da Dieu	0.38105	0.16429	0.99294	0	0.36634	0.61842	0.46584	1.30529	1.41546	1.13665	1.39467	1.30126	1.39149	1.52915	1.1186	0.91569	1.0814	1.17638	1.18092	0.89206	1.23384	0.52387	0.72379	0.76193	0.66615	0.83286	0.88275	0.80016	0.52806	0.50942	0.64911	0.85038	0.37539	0.68793	0.72128	0.59075	0.60056	0.6268	0.87487	0.51771	0.78422	1.39053	0.76791	0.60455	0.43202	0.39723	0.69614	0.36443
[5]	Bau Du	0.59839	0.27994	0.74185	0.36634	0	0.25994	0.74105	1.11349	1.30294	0.45116	1.40809	1.18408	1.12743	1.2215	0.85807	1.01331	0.78295	0.827	0.93652	0.81241	0.90678	1.12375	1.30175	1.10751	1.1987	0.85402	1.24827	1.4038	0.65373	0.81735	0.87463	0.99216	0.75077	0.84913	1.12284	0.46493	0.92798	0.64214	1.23639	0.4946	1.01092	1.55291	0.79982	0.86284	0.84578	0.61826	0.69927	0.42007
[6]	Xiaoma	0.76183	0.61435	0.99283	0.61842	0.25994	0	1.238	0.84202	0.94898	0.64678	0.9582	0.92275	0.77269	0.9312	0.57699	0.5763	0.54764	0.60353	0.55702	0.53479	0.66802	1.1342	1.41975	1.11695	1.2914	1.09663	1.15594	1.35552	0.67172	1.05386	0.78097	0.93665	0.99486	0.63538	1.09398	0.67325	0.93567	0.66594	1.15211	0.62307	1.16142	1.43973	0.79975	0.94764	0.99307	0.67048	0.87047	0.70721
[7]	Hang Cho	0.37654	0.30374	0.45264	0.46584	0.74105	1.238	0	1.46444	1.48727	0.86107	1.70414	1.54133	1.58617	1.58937	1.40958	1.4574	1.61464	1.68142	1.71277	1.2063	1.49238	0.67812	0.5992	0.81375	0.65276	0.38156	1.08015	0.89274	0.89235	0.48373	0.98098	1.12174	0.48233	1.16537	0.8996	0.72107	0.89016	0.95876	1.15134	0.84231	0.77674	1.15555	1.27816	0.94836	0.60427	0.78618	0.83753	0.38805
[8]	NEA Aleut	1.36949	1.46404	1.34888	1.30529	1.11349	0.84202	1.46444	0	0.45784	0.86934	0.47082	0.25827	0.13857	0.16972	0.24829	0.96277	0.69728	0.77425	0.74921	0.77894	0.74269	1.22088	1.57489	1.05944	1.15472	1.34311	0.93335	1.20458	1.02069	1.51259	1.2465	0.87971	1.54832	1.02424	1.03871	1.41637	1.45726	1.31962	1.34775	1.30827	1.30187	1.11342	1.16301	1.47518	1.29463	1.53746	1.49652	1.31133
[9]	NEA China Han	1.11603	1.59676	1.16282	1.41546	1.30294	0.94898	1.48727	0.45784	0	1.1537	0.25937	0.3966	0.2397	0.31857	0.33912	0.43642	0.63515	0.92231	0.53196	0.58775	0.44266	1.36978	1.53108	1.41695	1.54302	1.50084	0.78725	1.10142	1.44614	1.6723	1.53654	1.08186	1.73091	1.08457	1.20403	1.5407	1.41886	1.32772	1.16094	1.28709	1.75717	0.46208	1.32383	1.59853	1.76631	1.51089	1.72595	1.76587
[10]	NEA Jomon	1.00996	0.80768	0.35778	1.13665	0.45116	0.64678	0.86107	0.86934	1.1537	0	1.39401	1.12751	0.90827	0.81232	0.88415	1.31845	0.89408	0.82966	1.0389	0.96821	0.73584	1.58685	1.57006	1.4142	1.50944	0.64043	1.69565	1.81817	1.1497	1.24929	1.29043	1.35674	1.16154	1.34136	1.52367	0.83538	1.52526	1.17145	1.62763	1.02447	1.14802	1.34608	1.2412	1.37908	1.28607	1.18033	0.95155	0.7196
[11]	NEA Japan	1.2499	1.737	1.59326	1.39467	1.40809	0.9582	1.70414	0.47082	0.25937	1.39401	0	0.19849	0.48501	0.56773	0.29557	0.49874	0.64477	0.87867	0.54227	0.78082	0.63272	1.06366	1.19036	1.02554	1.20106	1.69806	0.46823	0.75817	1.05147	1.39085	1.11967	0.62967	1.31894	0.63013	0.80531	1.40138	0.99829	1.06103	0.71546	1.31885	1.31544	0.59537	0.97965	1.11041	1.55664	1.31527	1.56809	1.64591
[12]	NEA Inuit Asia	1.22307	1.59486	1.4516	1.30126	1.18408	0.92275	1.54133	0.25827	0.3966	1.12751	0.19849	0	0.42936	0.52164	0.18693	0.9099	0.76014	0.97491	0.84638	1.13521	0.87915	0.97821	1.27223	0.80518	1.08278	1.69436	0.51124	0.8366	0.80366	1.21656	1.0692	0.46608	1.36517	0.65697	0.59714	1.12646	1.05337	0.92951	0.99267	1.49224	1.09032	1.00948	1.1237	1.20138	1.47861	1.35469	1.51068	1.39598
[13]	NEA Buryat	1.44138	1.49355	1.25673	1.39149	1.12743	0.77269	1.58617	0.13857	0.2397	0.90827	0.48501	0.42936	0	0.04275	0.37058	0.68399	0.48935	0.5656	0.4515	0.55036	0.47524	1.48066	1.76966	1.38589	1.46287	1.34958	1.06772	1.37648	1.33325	1.75686	1.43775	1.16573	1.83909	1.23337	1.31929	1.50345	1.57377	1.36515	1.43708	1.17543	1.64265	0.90904	1.14635	1.63264	1.44786	1.55416	1.49324	1.58307
[14]	NEA Mongol	1.56015	1.58677	1.19547	1.52915	1.2215	0.9312	1.58937	0.16972	0.31857	0.81232	0.56773	0.52164	0.04275	0	0.49639	0.772	0.49512	0.51539	0.4758	0.60309	0.43085	1.57429	1.76808	1.47019	1.49823	1.23872	1.2112	1.46904	1.44617	1.83544	1.49751	1.27034	1.85327	1.36499	1.47	1.61942	1.68834	1.50758	1.45866	1.21359	1.60939	0.83007	1.13963	1.65083	1.47897	1.61019	1.44289	1.62366
[15]	NEA Okhotsk	0.88551	1.3145	1.27734	1.1186	0.85807	0.57699	1.40958	0.24829	0.33912	0.88415	0.29557	0.18693	0.37058	0.49639	0	0.68249	0.73577	1.01094	0.76371	0.70589	0.71013	1.09858	1.45986	1.02033	1.24141	1.5424	0.68648	1.03343	0.83998	1.31016	1.17931	0.65989	1.3222	0.64132	0.90451	1.21022	1.2031	1.09968	1.0616	1.20623	1.33675	0.96565	1.21622	1.3174	1.53027	1.33685	1.62589	1.20234
[16]	SEA Celebes	0.83893	1.18272	1.31023	0.91569	1.01331	0.5763	1.4574	0.96277	0.43642	1.31845	0.49874	0.9099	0.68399	0.772	0.68249	0	0.43994	0.69238	0.29234	0.27581	0.33462	1.08082	1.17731	1.33774	1.36044	1.23616	0.84115	0.98871	1.13684	1.40275	0.99394	1.03825	1.17345	0.68449	1.26543	1.43463	0.9841	1.04582	0.74957	0.68634	1.50236	0.47619	0.77639	0.9727	1.31123	0.76475	1.167	1.42191
[17]	SEA Java	1.43179	1.30241	1.37073	1.0814	0.78295	0.54764	1.61464	0.69728	0.63515	0.89408	0.64477	0.76014	0.48935	0.49512	0.73577	0.43994	0	0.16303	0.08147	0.50293	0.21047	1.46411	1.5433	1.42966	1.53668	1.09991	1.0036	1.44157	1.08425	1.5599	1.02893	0.95104	1.38548	0.86404	1.40169	1.24632	1.06304	0.79245	1.069	0.66811	1.41233	0.94614	0.42637	1.00652	1.28973	0.82513	0.80477	1.51799
[18]	SEA Negrito Philippines	1.66905	1.21989	1.29475	1.17638	0.827	0.60353	1.68142	0.77425	0.92231	0.82966	0.87867	0.97491	0.5656	0.51539	1.01094	0.69238	0.16303	0	0.17268	0.67531	0.4169	1.52382	1.53771	1.43202	1.44643	1.11795	1.30005	1.50967	1.16354	1.51188	1.03798	1.17892	1.39589	1.10074	1.4447	1.08687	1.13496	0.9079	1.08598	0.75111	1.24322	1.18298	0.44732	1.01162	1.06372	0.95007	0.68861	1.3802
[19]	SEA Sulu	1.46179	1.36041	1.40138	1.18092	0.93652	0.55702	1.71277	0.74921	0.53196	1.0389	0.54227	0.84638	0.4515	0.4758	0.76371	0.29234	0.08147	0.17268	0	0.33784	0.17996	1.52556	1.5501	1.53345	1.58497	1.18897	1.04114	1.39382	1.26803	1.65734	1.11959	1.1249	1.44103	0.9483	1.47023	1.34798	1.11765	0.95127	1.00457	0.67024	1.56351	0.78623	0.49867	1.06715	1.31329	0.95382	0.95388	1.61068
[20]	SEA Sumatra	0.93253	0.98692	1.18373	0.89206	0.81241	0.53479	1.2063	0.77894	0.58775	0.96821	0.78082	1.13521	0.55036	0.60309	0.70589	0.27581	0.50293	0.67531	0.33784	0	0.31101	1.36901	1.45066	1.52113	1.42152	0.84353	1.14377	1.34918	1.28357	1.56338	1.17198	1.33105	1.19952	1.02364	1.60003	1.55416	1.28945	1.29975	1.1402	0.44001	1.68493	0.63874	0.78531	1.15639	1.13853	0.98053	1.15647	1.21656
[21]	SEA Thailand	1.28744	1.38526	1.04507	1.23384	0.90678	0.66802	1.49238	0.74269	0.44266	0.73584	0.63272	0.87915	0.47524	0.43085	0.71013	0.33462	0.21047	0.4169	0.17996	0.31101	0	1.70299	1.67833	1.76861	1.82705	1.00449	1.3041	1.64228	1.49746	1.83808	1.36314	1.35055	1.45446	1.16974	1.69696	1.54687	1.49041	1.26772	1.30694	0.81462	1.73275	0.57926	0.8073	1.30554	1.59306	1.09093	1.15476	1.57119
[22]	Australia Murray River	0.49479	0.70451	1.31444	0.52387	1.12375	1.1342	0.67812	1.22088	1.36978	1.58685	1.06366	0.97821	1.48066	1.57429	1.09858	1.08082	1.46411	1.52382	1.52556	1.36901	1.70299	0	0.14718	0.11873	0.09687	1.02671	0.38683	0.13096	0.25474	0.1817	0.29856	0.34899	0.37517	0.34477	0.21324	0.73796	0.27638	0.58774	0.41427	0.95455	0.26851	1.14373	0.89156	0.39435	0.40025	0.4714	0.76242	0.53233
[23]	Australia NSW	0.62114	0.79797	1.18018	0.72379	1.30175	1.41975	0.5992	1.57489	1.53108	1.57006	1.19036	1.27223	1.76966	1.76808	1.45986	1.17731	1.5433	1.53771	1.5501	1.45066	1.67833	0.14718	0	0.25679	0.17094	0.82593	0.50117	0.17709	0.48678	0.18667	0.36289	0.51619	0.27363	0.52033	0.38241	0.77501	0.25557	0.63905	0.32609	0.92823	0.24516	0.92346	0.82194	0.29904	0.43959	0.46702	0.62238	0.6253
[24]	Australia NT	0.74638	0.85681	1.38575	0.76193	1.10751	1.11695	0.81375	1.05944	1.41695	1.4142	1.02554	0.80518	1.38589	1.47019	1.02033	1.33774	1.42966	1.43202	1.53345	1.52113	1.76861	0.11873	0.25679	0	0.10038	1.04585	0.37043	0.23102	0.14971	0.16782	0.21722	0.20179	0.49351	0.3421	0.13956	0.61347	0.2686	0.45393	0.55258	1.00676	0.16196	1.32758	0.81271	0.37305	0.41599	0.56838	0.67081	0.53125
[25]	Australia SA	0.74057	0.73391	1.35631	0.66615	1.1987	1.2914	0.65276	1.15472	1.54302	1.50944	1.20106	1.08278	1.46287	1.49823	1.24141	1.36044	1.53668	1.44643	1.58497	1.42152	1.82705	0.09687	0.17094	0.10038	0	0.88891	0.48913	0.20294	0.30999	0.19591	0.32947	0.43228	0.40632	0.53192	0.29934	0.76591	0.34162	0.68219	0.48412	0.91819	0.1961	1.25179	0.82144	0.40343	0.23742	0.62077	0.66949	0.49643
[26]	Australia Tasmania	0.84707	0.62092	0.59606	0.83286	0.85402	1.09663	0.38156	1.34311	1.50084	0.64043	1.69806	1.69436	1.34958	1.23872	1.5424	1.23616	1.09991	1.11795	1.18897	0.84353	1.00449	1.02671	0.82593	1.04585	0.88891	0	1.36605	1.30479	1.01917	0.86929	0.81908	1.26135	0.69876	1.21779	1.37158	1.08181	1.03678	1.00249	1.31067	0.57156	0.87397	1.04509	0.86328	0.87826	0.60576	0.63981	0.45938	0.63237
[27]	MEL Bismarck	0.81138	1.20832	1.65728	0.88275	1.24827	1.15594	1.08015	0.93335	0.78725	1.69565	0.46823	0.51124	1.06772	1.2112	0.68648	0.84115	1.0036	1.30005	1.04114	1.14377	1.3041	0.38683	0.50117	0.37043	0.48913	1.36605	0	0.19844	0.46976	0.57724	0.59988	0.16633	0.7886	0.29186	0.31442	0.96256	0.296	0.49392	0.36787	0.94716	0.73724	0.82616	0.72535	0.5613	0.91992	0.75677	1.04867	1.1696
[28]	MEL Fiji	0.6759	1.01356	1.48894	0.80016	1.4038	1.35552	0.89274	1.20458	1.10142	1.81817	0.75817	0.8366	1.37648	1.46904	1.03343	0.98871	1.44157	1.50967	1.39382	1.34918	1.64228	0.13096	0.17709	0.23102	0.20294	1.30479	0.19844	0	0.48753	0.33969	0.51452	0.36024	0.56404	0.41564	0.22976	0.89149	0.28722	0.69307	0.23704	1.06094	0.46354	0.84543	0.91105	0.47481	0.63647	0.73126	1.00271	0.89511
[29]	MEL New Britain	0.63838	0.66294	1.38397	0.52806	0.65373	0.67172	0.89235	1.02069	1.44614	1.1497	1.05147	0.80366	1.33325	1.44617	0.83998	1.13684	1.08425	1.16354	1.26803	1.28357	1.49746	0.25474	0.48678	0.14971	0.30999	1.01917	0.46976	0.48753	0	0.23797	0.14984	0.15866	0.42823	0.16659	0.30733	0.50865	0.2519	0.29622	0.59049	0.73055	0.24542	1.49475	0.5943	0.29179	0.46263	0.34715	0.53116	0.40678
[30]	MEL New Caledonia	0.48095	0.45405	1.00945	0.50942	0.81735	1.05386	0.48373	1.51259	1.6723	1.24929	1.39085	1.21656	1.75686	1.83544	1.31016	1.40275	1.5599	1.51188	1.65734	1.56338	1.83808	0.1817	0.18667	0.16782	0.19591	0.86929	0.57724	0.33969	0.23797	0	0.31653	0.42953	0.26951	0.46844	0.27336	0.32204	0.20569	0.38012	0.52434	0.85734	0.16527	1.40087	0.8694	0.33662	0.35934	0.4227	0.53601	0.30011
[31]	MEL New Hebrides	0.81563	0.77648	1.43634	0.64911	0.87463	0.78097	0.98098	1.2465	1.53654	1.29043	1.11967	1.0692	1.43775	1.49751	1.17931	0.99394	1.02893	1.03798	1.11959	1.17198	1.36314	0.29856	0.36289	0.21722	0.32947	0.81908	0.59988	0.51452	0.14984	0.31653	0	0.32081	0.40252	0.25956	0.43703	0.66853	0.23307	0.32877	0.58706	0.59333	0.24138	1.28663	0.39752	0.12667	0.33967	0.18402	0.29561	0.5095
[32]	MEL New Ireland	0.84033	1.12174	1.59245	0.85038	0.99216	0.93665	1.12174	0.87971	1.08186	1.35674	0.62967	0.46608	1.16573	1.27034	0.65989	1.03825	0.95104	1.17892	1.1249	1.33105	1.35055	0.34899	0.51619	0.20179	0.43228	1.26135	0.16633	0.36024	0.15866	0.42953	0.32081	0	0.64164	0.13071	0.25011	0.73716	0.25384	0.31987	0.46756	0.94469	0.41076	1.16736	0.60585	0.38552	0.81336	0.55995	0.77273	0.86594
[33]	MEL Santa Cruz	0.5001	0.46336	1.04468	0.37539	0.75077	0.99486	0.48233	1.54832	1.73091	1.16154	1.31894	1.36517	1.83909	1.85327	1.3222	1.17345	1.38548	1.39589	1.44103	1.19952	1.45446	0.37517	0.27363	0.49351	0.40632	0.69876	0.7886	0.56404	0.42823	0.26951	0.40252	0.64164	0	0.50709	0.57575	0.62442	0.38459	0.63656	0.52447	0.69971	0.34714	1.20846	0.70081	0.26194	0.41163	0.37312	0.57648	0.29099
[34]	MEL Solomon	0.62325	0.95766	1.52965	0.68793	0.84913	0.63538	1.16537	1.02424	1.08457	1.34136	0.63013	0.65697	1.23337	1.36499	0.64132	0.68449	0.86404	1.10074	0.9483	1.02364	1.16974	0.34477	0.52033	0.3421	0.53192	1.21779	0.29186	0.41564	0.16659	0.46844	0.25956	0.13071	0.50709	0	0.40578	0.77156	0.23256	0.36071	0.35014	0.76576	0.50696	1.093	0.57189	0.32271	0.80742	0.37809	0.7617	0.7691
[35]	MEL Torres Strait	0.78122	0.92047	1.34755	0.72128	1.12284	1.09398	0.8996	1.03871	1.20403	1.52367	0.80531	0.59714	1.31929	1.47	0.90451	1.26543	1.40169	1.4447	1.47023	1.60003	1.69696	0.21324	0.38241	0.13956	0.29934	1.37158	0.31442	0.22976	0.30733	0.27336	0.43703	0.25011	0.57575	0.40578	0	0.49306	0.31873	0.42426	0.59615	1.26844	0.3457	1.34115	0.97201	0.54128	0.63394	0.73043	0.93376	0.70273
[36]	MEL Papua New Guinea Central Prov	0.75597	0.41007	0.72616	0.59075	0.46493	0.67325	0.72107	1.41637	1.5407	0.83538	1.40138	1.12646	1.50345	1.61942	1.21022	1.43463	1.24632	1.08687	1.34798	1.55416	1.54687	0.73796	0.77501	0.61347	0.76591	1.08181	0.96256	0.89149	0.50865	0.32204	0.66853	0.73716	0.62442	0.77156	0.49306	0	0.49261	0.3063	0.92588	1.00494	0.49415	1.7438	0.96662	0.69788	0.65814	0.65273	0.61294	0.42766
[37]	MEL Papua New Guinea Sepik E Prov	0.72778	0.74216	1.42793	0.60056	0.92798	0.93567	0.89016	1.45726	1.41886	1.52526	0.99829	1.05337	1.57377	1.68834	1.2031	0.9841	1.06304	1.13496	1.11765	1.28945	1.49041	0.27638	0.25557	0.2686	0.34162	1.03678	0.296	0.28722	0.2519	0.20569	0.23307	0.25384	0.38459	0.23256	0.31873	0.49261	0	0.16948	0.27431	0.66858	0.34503	1.20043	0.45926	0.17683	0.47798	0.28228	0.45693	0.71273
[38]	MEL Papua New Guinea Sepik W Prov	0.86605	0.7193	1.23667	0.6268	0.64214	0.66594	0.95876	1.31962	1.32772	1.17145	1.06103	0.92951	1.36515	1.50758	1.09968	1.04582	0.79245	0.9079	0.95127	1.29975	1.26772	0.58774	0.63905	0.45393	0.68219	1.00249	0.49392	0.69307	0.29622	0.38012	0.32877	0.31987	0.63656	0.36071	0.42426	0.3063	0.16948	0	0.69374	0.6989	0.5089	1.45471	0.46758	0.3754	0.6494	0.29626	0.37743	0.75659
[39]	SA Sri Lanka Veddah	0.79826	1.05321	1.50508	0.87487	1.23639	1.15211	1.15134	1.34775	1.16094	1.62763	0.71546	0.99267	1.43708	1.45866	1.0616	0.74957	1.069	1.08598	1.00457	1.1402	1.30694	0.41427	0.32609	0.55258	0.48412	1.31067	0.36787	0.23704	0.59049	0.52434	0.58706	0.46756	0.52447	0.35014	0.59615	0.92588	0.27431	0.69374	0	0.86361	0.55595	0.77461	0.63922	0.37821	0.8003	0.63912	0.86862	1.01338
[40]	SA Nicobar Islands	0.77799	0.53759	1.25925	0.51771	0.4946	0.62307	0.84231	1.30827	1.28709	1.02447	1.31885	1.49224	1.17543	1.21359	1.20623	0.68634	0.66811	0.75111	0.67024	0.44001	0.81462	0.95455	0.92823	1.00676	0.91819	0.57156	0.94716	1.06094	0.73055	0.85734	0.59333	0.94469	0.69971	0.76576	1.26844	1.00494	0.66858	0.6989	0.86361	0	1.03317	0.97345	0.29653	0.46949	0.54858	0.37466	0.41256	0.72182
[41]	AF Cameroon	0.86851	0.76457	1.14808	0.78422	1.01092	1.16142	0.77674	1.30187	1.75717	1.14802	1.31544	1.09032	1.64265	1.60939	1.33675	1.50236	1.41233	1.24322	1.56351	1.68493	1.73275	0.26851	0.24516	0.16196	0.1961	0.87397	0.73724	0.46354	0.24542	0.16527	0.24138	0.41076	0.34714	0.50696	0.3457	0.49415	0.34503	0.5089	0.55595	1.03317	0	1.44822	0.74616	0.30574	0.3711	0.495	0.43562	0.40465
[42]	AF Ethiopia	0.95537	1.52563	1.13187	1.39053	1.55291	1.43973	1.15555	1.11342	0.46208	1.34608	0.59537	1.00948	0.90904	0.83007	0.96565	0.47619	0.94614	1.18298	0.78623	0.63874	0.57926	1.14373	0.92346	1.32758	1.25179	1.04509	0.82616	0.84543	1.49475	1.40087	1.28663	1.16736	1.20846	1.093	1.34115	1.7438	1.20043	1.45471	0.77461	0.97345	1.44822	0	1.07603	1.0983	1.4877	1.16787	1.35852	1.59287
[43]	AF Gabon	1.28839	0.98531	1.65416	0.76791	0.79982	0.79975	1.27816	1.16301	1.32383	1.2412	0.97965	1.1237	1.14635	1.13963	1.21622	0.77639	0.42637	0.44732	0.49867	0.78531	0.8073	0.89156	0.82194	0.81271	0.82144	0.86328	0.72535	0.91105	0.5943	0.8694	0.39752	0.60585	0.70081	0.57189	0.97201	0.96662	0.45926	0.46758	0.63922	0.29653	0.74616	1.07603	0	0.24861	0.56913	0.35822	0.27888	1.00141
[44]	AF Ghana	0.83862	0.77309	1.49581	0.60455	0.86284	0.94764	0.94836	1.47518	1.59853	1.37908	1.11041	1.20138	1.63264	1.65083	1.3174	0.9727	1.00652	1.01162	1.06715	1.15639	1.30554	0.39435	0.29904	0.37305	0.40343	0.87826	0.5613	0.47481	0.29179	0.33662	0.12667	0.38552	0.26194	0.32271	0.54128	0.69788	0.17683	0.3754	0.37821	0.46949	0.30574	1.0983	0.24861	0	0.39324	0.1927	0.29482	0.59014
[45]	AF Kenya	0.88616	0.41302	1.2231	0.43202	0.84578	0.99307	0.60427	1.29463	1.76631	1.28607	1.55664	1.47861	1.44786	1.47897	1.53027	1.31123	1.28973	1.06372	1.31329	1.13853	1.59306	0.40025	0.43959	0.41599	0.23742	0.60576	0.91992	0.63647	0.46263	0.35934	0.33967	0.81336	0.41163	0.80742	0.63394	0.65814	0.47798	0.6494	0.8003	0.54858	0.3711	1.4877	0.56913	0.39324	0	0.45535	0.34698	0.35649
[46]	AF Liberia	0.60983	0.53327	1.17406	0.39723	0.61826	0.67048	0.78618	1.53746	1.51089	1.18033	1.31527	1.35469	1.55416	1.61019	1.33685	0.76475	0.82513	0.95007	0.95382	0.98053	1.09093	0.4714	0.46702	0.56838	0.62077	0.63981	0.75677	0.73126	0.34715	0.4227	0.18402	0.55995	0.37312	0.37809	0.73043	0.65273	0.28228	0.29626	0.63912	0.37466	0.495	1.16787	0.35822	0.1927	0.45535	0	0.20756	0.5558
[47]	AF Nigeria Ibo	1.07778	0.63058	1.09489	0.69614	0.69927	0.87047	0.83753	1.49652	1.72595	0.95155	1.56809	1.51068	1.49324	1.44289	1.62589	1.167	0.80477	0.68861	0.95388	1.15647	1.15476	0.76242	0.62238	0.67081	0.66949	0.45938	1.04867	1.00271	0.53116	0.53601	0.29561	0.77273	0.57648	0.7617	0.93376	0.61294	0.45693	0.37743	0.86862	0.41256	0.43562	1.35852	0.27888	0.29482	0.34698	0.20756	0	0.61167
[48]	AF Rwanda	0.43395	0.19449	0.71712	0.36443	0.42007	0.70721	0.38805	1.31133	1.76587	0.7196	1.64591	1.39598	1.58307	1.62366	1.20234	1.42191	1.51799	1.3802	1.61068	1.21656	1.57119	0.53233	0.6253	0.53125	0.49643	0.63237	1.1696	0.89511	0.40678	0.30011	0.5095	0.86594	0.29099	0.7691	0.70273	0.42766	0.71273	0.75659	1.01338	0.72182	0.40465	1.59287	1.00141	0.59014	0.35649	0.5558	0.61167	0
[49]	AF South Africa San	1.23107	0.78544	1.16747	0.80373	0.83586	1.0879	0.76275	1.02267	1.51191	0.83975	1.48058	1.44682	1.10528	0.98963	1.40773	1.2476	0.93243	0.81234	0.99407	0.76168	0.95332	1.06587	0.97119	0.98213	0.80824	0.36264	1.3016	1.25381	0.92981	1.01791	0.71054	1.15746	0.74449	1.21614	1.29054	1.21905	1.08882	1.10462	1.27369	0.41538	0.85143	1.11414	0.48388	0.66269	0.42401	0.74234	0.45338	0.67242
[50]	AF South Africa Khoikhoi	0.55771	0.78513	1.50222	0.45979	1.11582	1.09135	0.81953	1.37151	1.26498	1.72759	0.89167	1.11888	1.50857	1.58707	1.14911	0.69821	1.20812	1.34106	1.15853	0.96236	1.30523	0.21089	0.22245	0.44263	0.34819	1.03396	0.41354	0.22257	0.48926	0.44597	0.37155	0.51449	0.27882	0.36288	0.47841	1.00651	0.31364	0.70594	0.29697	0.65678	0.56401	0.7914	0.60265	0.25108	0.49499	0.3872	0.77236	0.7228
[51]	AF South Africa Zulu	0.99562	0.66348	1.09132	0.81169	1.10053	1.12603	0.83174	1.42363	1.43735	1.33993	1.54719	1.61197	1.25466	1.23261	1.67458	1.03203	1.1319	0.8884	1.07864	1.04816	1.35916	0.63209	0.56795	0.70298	0.51976	0.64706	1.03831	0.7275	0.83452	0.62937	0.5665	1.08143	0.90806	1.04737	0.97503	0.88984	0.65165	0.80881	0.80473	0.55804	0.65621	1.0796	0.67572	0.62957	0.30404	0.55453	0.37789	0.79535
[52]	AF South Africa	0.75089	0.36151	0.95489	0.46614	0.77337	1.18964	0.33069	1.4535	1.86361	1.0457	1.75582	1.61112	1.64526	1.60176	1.63027	1.51247	1.46232	1.29093	1.55261	1.25066	1.6003	0.50559	0.41789	0.5107	0.32652	0.40416	1.05625	0.75918	0.56938	0.33601	0.46925	0.91208	0.32352	0.9726	0.77499	0.68312	0.62195	0.77787	0.93053	0.54832	0.37233	1.35392	0.69583	0.42907	0.12567	0.49882	0.35246	0.25225
[53]	AF Tanzania	0.92299	0.51075	1.38773	0.52638	0.71322	0.80142	0.91249	1.16393	1.64634	1.24844	1.38584	1.22514	1.30279	1.36185	1.28199	1.23469	1.13517	0.89256	1.19252	1.20861	1.57596	0.41152	0.55599	0.33712	0.28754	0.94602	0.80292	0.59626	0.28571	0.34288	0.27025	0.60187	0.57624	0.61441	0.55889	0.53616	0.40059	0.5168	0.67049	0.54083	0.32218	1.55375	0.48454	0.3338	0.14033	0.45683	0.36248	0.41085
[54]	AF Zambia	1.033	1.34999	1.79225	0.95813	1.33714	1.009	1.34924	0.68549	0.784	1.67087	0.32893	0.43041	0.87925	1.00939	0.59975	0.74472	1.02054	1.17427	0.93872	0.94812	1.13589	0.48842	0.6655	0.44022	0.56187	1.45284	0.29316	0.3608	0.55686	0.82389	0.5206	0.35844	0.79336	0.38909	0.35623	1.16569	0.58684	0.79227	0.60283	1.03409	0.78752	0.85709	0.72785	0.57542	0.84552	0.87729	1.15779	1.091
[55]	AF Congo	1.27287	0.91771	0.66894	1.09955	1.01635	1.4661	0.66605	1.47555	1.67479	0.6978	1.53233	1.4183	1.60215	1.41367	1.67723	1.6762	1.28152	1.04869	1.38783	1.55309	1.23692	1.13271	0.75619	0.9978	0.9348	0.59807	1.37406	1.19195	1.10582	0.78089	0.95132	1.17141	0.64132	1.35821	1.04825	0.72578	1.00387	0.9673	1.1244	1.09038	0.58323	1.17	0.88129	0.75763	0.79061	0.93461	0.55801	0.73905
[56]	EU Austria	1.52088	1.46128	0.57057	1.68032	1.32235	1.35981	1.20126	0.85168	0.59579	0.63924	0.96837	1.02362	0.60787	0.45856	1.09258	1.11924	0.89969	0.77165	0.81546	0.98428	0.5873	1.81447	1.59551	1.75431	1.70061	1.03465	1.55376	1.59827	1.90296	1.72624	1.83555	1.70994	1.70751	1.84131	1.63564	1.35518	1.77628	1.61372	1.50085	1.43113	1.60456	0.6769	1.43824	1.75331	1.62806	1.74359	1.4096	1.59557
[57]	EU Bulgaria	1.57488	1.61642	0.8062	1.76574	1.66131	1.53737	1.26667	0.73255	0.58116	1.00585	0.72501	0.75495	0.62911	0.54255	1.00997	1.26051	1.14044	0.97653	1.0134	1.26632	0.97076	1.44814	1.29411	1.33702	1.31081	1.2735	1.17221	1.15112	1.68593	1.46789	1.66925	1.38673	1.63114	1.61231	1.15036	1.24669	1.4957	1.46751	1.24099	1.74273	1.33183	0.78364	1.53675	1.67691	1.49072	1.83098	1.53653	1.62605
[58]	EU Czech	1.50714	1.4203	0.54565	1.62811	1.17233	1.22027	1.22744	0.84493	0.59944	0.5224	0.97635	1.0118	0.59321	0.44982	1.04043	1.07033	0.77773	0.68481	0.72748	0.92397	0.47402	1.8933	1.69059	1.81978	1.80686	1.01302	1.6046	1.71798	1.87194	1.76621	1.81943	1.70186	1.69827	1.80381	1.69435	1.31258	1.78987	1.55053	1.55954	1.35817	1.64217	0.7284	1.37025	1.73481	1.67293	1.67394	1.35602	1.56712
[59]	EU Denmark	1.5224	1.61432	0.9248	1.74579	1.74848	1.68592	1.17025	0.74339	0.84661	1.03944	0.76545	0.78017	0.84683	0.70888	1.05103	1.44423	1.38252	1.1649	1.2669	1.38499	1.19134	1.21062	1.01879	1.06988	0.9977	1.18084	1.11417	0.96014	1.47494	1.25758	1.44207	1.22389	1.31188	1.46403	1.00388	1.29227	1.39236	1.53464	1.07627	1.74083	1.01179	0.79753	1.47471	1.42778	1.2839	1.76773	1.46774	1.37727
[60]	EU Germany	1.66703	1.59928	0.73005	1.79228	1.49534	1.4782	1.26967	0.68144	0.64107	0.71368	0.9022	0.89916	0.54277	0.37225	1.06248	1.25026	0.9383	0.76975	0.87871	1.09223	0.71551	1.69392	1.508	1.5645	1.50344	1.03501	1.45237	1.48334	1.78913	1.67823	1.72831	1.56372	1.71241	1.77656	1.51081	1.42075	1.7285	1.61624	1.44992	1.53298	1.43945	0.74682	1.4028	1.71257	1.52255	1.79554	1.38703	1.60988
[61]	EU Holland	1.34528	1.37197	0.64828	1.52006	1.24565	1.27619	1.08849	0.50691	0.63347	0.58238	0.83064	0.76119	0.54798	0.44123	0.72163	1.28367	1.14136	1.0311	1.07438	0.99132	0.79653	1.61586	1.58131	1.54836	1.47333	1.14822	1.45689	1.47523	1.67894	1.62289	1.83304	1.54404	1.4875	1.67563	1.41387	1.36061	1.83126	1.76621	1.48612	1.60964	1.48423	0.89323	1.64512	1.81528	1.55215	1.92949	1.71463	1.31102
[62]	EU Hungary	1.5242	1.31058	0.54567	1.61271	1.2117	1.26631	1.14777	0.93718	0.70489	0.60817	1.12378	1.18456	0.63831	0.50751	1.20869	1.15237	0.89919	0.70706	0.78943	0.92404	0.63561	1.83774	1.60856	1.74793	1.67566	0.93022	1.61912	1.64922	1.87693	1.66678	1.76963	1.77335	1.70221	1.8867	1.67832	1.24969	1.72433	1.53229	1.5526	1.2591	1.59872	0.78169	1.35161	1.70113	1.47448	1.66513	1.26201	1.49798
[63]	EU Lapp	1.64358	1.40323	0.67713	1.64064	1.23276	1.22379	1.2684	0.66622	0.85927	0.48951	1.00487	0.99271	0.61476	0.43306	1.02647	1.28373	0.86175	0.60718	0.82236	1.0134	0.68971	1.74602	1.58661	1.61994	1.51968	0.96879	1.62669	1.64236	1.68032	1.65055	1.68556	1.60174	1.52515	1.70315	1.60266	1.28824	1.72258	1.59857	1.41567	1.44566	1.35462	1.00694	1.31637	1.65431	1.41863	1.72934	1.29897	1.38253
[64]	EU Poland	1.54097	1.34995	0.53655	1.60106	1.10164	1.14594	1.2808	0.9161	0.69636	0.51839	1.06301	1.04255	0.63733	0.50658	1.1232	1.11964	0.78127	0.60442	0.73979	1.04104	0.55924	1.8543	1.66907	1.74438	1.76943	1.07443	1.64334	1.70752	1.78651	1.66745	1.71537	1.67713	1.7109	1.78643	1.61488	1.13358	1.71075	1.4242	1.55591	1.34835	1.53015	0.86873	1.3204	1.66001	1.58408	1.59061	1.22648	1.49522
[65]	EU Switzerland	1.65769	1.53896	0.6833	1.71532	1.39323	1.26924	1.36318	0.72261	0.56292	0.71541	0.85072	0.90778	0.49376	0.37465	1.03601	1.08015	0.8345	0.65922	0.72132	0.98022	0.58312	1.78659	1.62992	1.69465	1.67014	1.13248	1.53467	1.58126	1.85731	1.76083	1.76125	1.66678	1.75564	1.78575	1.53152	1.33142	1.75156	1.56232	1.51575	1.52433	1.57554	0.79439	1.40958	1.76051	1.57535	1.76111	1.41827	1.63779
[66]	EU Ukraine	1.52644	1.31474	0.74599	1.46001	0.92048	0.83822	1.35297	0.45978	0.55635	0.40763	0.89307	0.85049	0.28597	0.20128	0.71985	0.96575	0.52859	0.45777	0.51726	0.63848	0.36922	1.89912	1.92594	1.79083	1.78019	1.01824	1.59127	1.84192	1.66042	1.85943	1.73385	1.59754	1.74053	1.63692	1.73548	1.35312	1.8189	1.5137	1.64039	1.18488	1.70009	1.0049	1.23075	1.77097	1.54855	1.64984	1.35785	1.45862
[67]	EU Yugoslavia	1.42601	1.43289	0.53116	1.64088	1.25309	1.42005	1.05692	0.93348	0.63996	0.58216	1.01059	1.01433	0.72919	0.57331	1.09683	1.19757	0.88192	0.86719	0.88505	1.06834	0.61465	1.7738	1.51381	1.69004	1.67341	0.9225	1.42466	1.56876	1.80698	1.61611	1.79534	1.559	1.61547	1.74776	1.59701	1.29447	1.65643	1.46258	1.45889	1.37443	1.53946	0.66017	1.38244	1.67444	1.66611	1.63907	1.3223	1.57417
[68]	EU UK Poundbury	1.35333	1.51276	0.91396	1.62596	1.64389	1.505	1.24216	0.58081	0.50354	1.10539	0.73196	0.77289	0.49942	0.41734	0.85747	1.10658	1.25307	1.08085	1.0868	1.06383	1.01669	1.2836	1.27749	1.29648	1.16258	1.34299	1.17071	1.01791	1.63606	1.48634	1.67997	1.43529	1.64162	1.58069	1.22065	1.48301	1.61111	1.75271	1.15487	1.61974	1.37675	0.65917	1.62526	1.71039	1.39983	1.87559	1.70132	1.51294
[69]	EU UK Spitalfields	1.52554	1.35607	0.48093	1.63652	1.28261	1.33122	1.13649	1.02583	0.80408	0.57883	1.13333	1.22384	0.78115	0.60537	1.29089	1.16385	0.93037	0.7289	0.8381	1.01203	0.61787	1.80052	1.5043	1.74545	1.66426	0.87272	1.68304	1.64844	1.87943	1.64222	1.72438	1.77529	1.56577	1.85142	1.67031	1.26372	1.71491	1.55679	1.4907	1.36442	1.48683	0.75305	1.36295	1.6395	1.49425	1.60606	1.2228	1.46918
[70]	SWA Iraq	1.1059	1.41733	0.71185	1.50174	1.51215	1.59734	0.95571	1.34713	0.79841	1.08769	0.79164	1.04351	1.2658	1.17266	1.1985	1.1016	1.33541	1.34744	1.18013	1.23717	0.95761	1.27739	0.8839	1.29749	1.28561	1.12662	1.02972	0.94822	1.58556	1.16695	1.46366	1.27178	1.04765	1.34606	1.09122	1.1553	1.18931	1.31873	0.91453	1.4544	1.2122	0.42867	1.38123	1.21278	1.51468	1.42796	1.3993	1.38825
[71]	SWA Lebanon	1.0817	1.45806	0.872	1.36148	1.25365	1.22733	1.26915	1.11391	0.57123	1.01854	0.57973	0.79239	0.99208	0.94031	0.87221	0.75201	1.02752	1.11556	0.89849	0.99937	0.59858	1.3889	1.18859	1.45025	1.54851	1.41568	1.12232	1.12232	1.53422	1.41262	1.43324	1.26094	1.17235	1.23339	1.1615	1.25473	1.36795	1.37488	1.04699	1.36227	1.39911	0.40895	1.2753	1.21066	1.6846	1.35349	1.49466	1.41616
[72]	SWA Palestine	1.17134	1.63586	0.86695	1.59542	1.43743	1.21928	1.40952	0.98258	0.2518	1.06607	0.52927	0.7896	0.65674	0.60673	0.84129	0.51186	0.74839	0.92322	0.62511	0.81351	0.4132	1.48161	1.32611	1.56437	1.65863	1.29822	1.05985	1.18593	1.67032	1.61894	1.53284	1.31196	1.61236	1.282	1.3851	1.48561	1.41895	1.36378	1.09124	1.31556	1.62495	0.24036	1.30037	1.45583	1.82546	1.37353	1.47108	1.78547
[73]	SWA Syria	1.75457	1.71221	1.18833	1.67513	1.53667	1.33337	1.65577	0.7633	0.46662	1.18267	0.54933	0.74379	0.49531	0.41063	1.00047	0.8241	0.61043	0.48499	0.48153	0.97662	0.58603	1.56691	1.42277	1.51701	1.49428	1.45491	1.09311	1.19977	1.67778	1.67001	1.56068	1.33078	1.71636	1.46003	1.32542	1.37926	1.37634	1.33146	1.03013	1.37134	1.48085	0.62939	1.03124	1.43179	1.51398	1.57763	1.32645	1.8779
[74]	SWA Turkey	1.48786	1.65873	1.31084	1.5848	1.63495	1.34612	1.52955	0.53744	0.38322	1.41476	0.37636	0.4038	0.4537	0.4922	0.68804	0.98606	0.96996	0.91032	0.84722	1.19992	1.05365	1.11341	1.18724	1.01989	1.0708	1.68206	0.66841	0.74988	1.31341	1.31447	1.40573	0.93879	1.64252	1.1583	0.795	1.20438	1.14187	1.18702	0.89222	1.61225	1.2509	0.81192	1.30289	1.44572	1.39591	1.66326	1.57141	1.70229
[truncated: 26 more columns]
