# Supplementary material for: Female craniometrics support the ‘two-layer model’ of human dispersal in Eastern Eurasia
Source: Sci Rep. 2021 Oct 21;11:20830. doi: 10.1038/s41598-021-00295-6 (PMC8531373; doi:10.1038/s41598-021-00295-6)
Supplement: Supplementary file 5 — Supplementary Table S5. [file 41598_2021_295_MOESM5_ESM.xlsx]

## Sheet: Sheet1
Table S5. Eigenvectors, eigenvalues and loadings from Principal Component Analysis (PCA), as applied to 13 mean cranial metric data sets for 67 comparative modern female population samples.
Eigenvector	PC 1	PC 2	PC 3	PC 4	PC 5	PC 6	PC 7	PC 8	PC 9	PC 10	PC 11	PC 12	PC 13
1 Maximam cranial length	0.188623	-0.394331	0.0221213	-0.258225	0.328909	0.0986703	-0.658329	0.1298	0.383977	0.15292	0.0145466	0.0472635	0.0180324
8 Maximam cranial breadth	0.174675	0.503923	-0.0714529	0.164786	0.0304849	-0.0985944	-0.323011	-0.427281	0.117875	-0.0455706	-0.129692	0.116394	0.582577
9 Minimum frontal breadth	0.177258	0.0471691	-0.629469	-0.140426	0.296342	0.164097	0.237822	0.238426	-0.0402062	-0.0193593	0.287748	-0.358649	0.329897
10 Maximaum frontal breadth	0.150325	0.473763	-0.267047	0.0201397	0.330816	0.0829738	0.0141195	-0.150278	0.220845	-0.00221038	0.0197845	0.186899	-0.676775
17 Basion-bregma height	0.12605	-0.114833	0.35922	0.183335	0.660451	-0.492116	0.333327	-0.0452551	0.0503577	0.0500985	0.0244818	-0.0443737	0.0955596
43 Upper facial breadth	0.326209	-0.302875	-0.342253	0.0339826	-0.026129	-0.160037	0.114519	0.124314	-0.164472	-0.305697	-0.249441	0.66488	0.0625386
45 Bizygomatic breadth	0.403481	0.0572384	-0.12838	0.221448	-0.223689	-0.335752	-0.131942	0.272201	-0.00583936	0.165668	-0.494211	-0.461651	-0.171148
46 Bimaxillary breadth	0.317675	-0.0455928	0.0658508	0.545964	-0.277237	-0.0461698	-0.0649807	0.150177	0.201213	0.0259392	0.66024	0.103034	-0.0336414
48 Upper facial height	0.355133	0.151807	0.34517	-0.242131	0.0405249	0.0680912	-0.160052	0.0773774	-0.245124	-0.710888	0.125917	-0.216263	-0.0843264
51 Orbital breadth	0.335396	-0.248304	-0.113823	-0.308554	-0.157156	-0.2109	0.00866108	-0.634893	-0.29444	0.259053	0.24176	-0.109581	-0.145231
52 Orbital height	0.341157	0.0364538	0.209176	-0.351617	-0.261102	0.15223	0.472587	-0.0271805	0.606501	0.0346443	-0.123402	0.0334386	0.118651
54 Nasal breadth	0.146165	-0.340136	0.0156958	0.47409	0.148003	0.59036	0.0997129	-0.365805	0.00140246	-0.132869	-0.25687	-0.197871	-0.0309541
55 Nasal height	0.342804	0.227797	0.289425	-0.0439269	0.11592	0.378503	0.0261348	0.251744	-0.451158	0.508681	-0.0358222	0.232029	0.0819591
Eigenvalue	4.3053	2.78252	1.67602	1.35087	1.01815	0.596406	0.38255	0.255469	0.226148	0.155603	0.120974	0.0801015	0.0498766
Contribution rate	0.331177	0.21404	0.128925	0.103913	0.0783193	0.0458774	0.0294269	0.0196515	0.017396	0.0119694	0.00930569	0.00616166	0.00383666
Cumulative contribution	0.331177	0.545217	0.674142	0.778056	0.856375	0.902252	0.931679	0.951331	0.968727	0.980696	0.990002	0.996163	1
PC Loading	PC1	PC2	PC3	PC4	PC5	PC6	PC7	PC8	PC9	PC10	PC11	PC12	PC13
1 Maximam cranial length	0.391377	-0.65778	0.0286386	-0.300127	0.33188	0.0762004	-0.40718	0.0656062	0.1826	0.0603216	0.00505949	0.0133766	0.00402718
8 Maximam cranial breadth	0.362437	0.840588	-0.0925039	0.191526	0.0307603	-0.0761418	-0.199784	-0.215965	0.0560555	-0.017976	-0.0451087	0.0329422	0.130107
9 Minimum frontal breadth	0.367797	0.0786823	-0.814919	-0.163213	0.299019	0.126728	0.147094	0.12051	-0.0191201	-0.00763658	0.100083	-0.101506	0.0736761
10 Maximaum frontal breadth	0.311914	0.790278	-0.345722	0.0234078	0.333805	0.0640784	0.00873302	-0.0759565	0.105023	-0.000871919	0.00688132	0.0528967	-0.151145
17 Basion-bregma height	0.261543	-0.191552	0.465051	0.213085	0.666417	-0.380048	0.206165	-0.0228737	0.0239476	0.0197621	0.00851509	-0.0125588	0.0213414
43 Upper facial breadth	0.676859	-0.505223	-0.443086	0.039497	-0.0263651	-0.123593	0.0708309	0.0628331	-0.0782148	-0.120587	-0.0867589	0.188176	0.0139668
45 Bizygomatic breadth	0.837192	0.0954787	-0.166202	0.257383	-0.22571	-0.259292	-0.0816072	0.137581	-0.00277691	0.0653504	-0.171893	-0.130657	-0.0382227
46 Bimaxillary breadth	0.65915	-0.0760529	0.0852513	0.634558	-0.279742	-0.0356557	-0.0401909	0.0759057	0.0956866	0.0102321	0.22964	0.0291608	-0.00751317
48 Upper facial height	0.736873	0.253228	0.446862	-0.281422	0.040891	0.052585	-0.0989929	0.0391096	-0.116569	-0.28042	0.0437956	-0.0612072	-0.0188327
51 Orbital breadth	0.695921	-0.414194	-0.147357	-0.358624	-0.158576	-0.162872	0.00535693	-0.3209	-0.140021	0.102187	0.0840874	-0.0310137	-0.0324346
52 Orbital height	0.707875	0.0608082	0.270802	-0.408675	-0.263461	0.117563	0.292298	-0.0137381	0.288422	0.013666	-0.0429208	0.00946387	0.0264983
54 Nasal breadth	0.30328	-0.567377	0.0203199	0.551021	0.14934	0.45592	0.061673	-0.184892	0.000666939	-0.0524123	-0.0893427	-0.056002	-0.00691299
55 Nasal height	0.711291	0.379986	0.374694	-0.051055	0.116967	0.292308	0.0161645	0.127241	-0.214548	0.200657	-0.0124594	0.0656693	0.018304
