# Supplementary material for: Female craniometrics support the ‘two-layer model’ of human dispersal in Eastern Eurasia
Source: Sci Rep. 2021 Oct 21;11:20830. doi: 10.1038/s41598-021-00295-6 (PMC8531373; doi:10.1038/s41598-021-00295-6)
Supplement: Supplementary file 6 — Supplementary Table S6. [file 41598_2021_295_MOESM6_ESM.xlsx]

## Sheet: Table S6
Table S6. PCA scores based on the 13 female cranial measurements.
	PC1	PC2	PC3	PC4
Huiyaotian	7.22981	-2.99347	-0.135433	2.36955
Liyupo	3.79048	-2.40944	-2.53506	2.09974
Yahuai	8.12352	0.385925	-6.2072	1.74342
Mai Da Dieu	-0.995875	-4.24308	-0.362324	3.35636
Bau Du	1.56764	-1.89828	-2.03729	5.25256
Xiaoma	-2.59722	0.0971982	0.839579	5.43763
Hang Cho	2.90552	-3.0483	-3.71222	0.729434
NEA Aleut	4.45553	0.837931	0.86215	-0.0360418
NEA China Han	3.48685	1.22649	1.35563	0.783865
NEA Jomon	3.15377	0.0244589	-1.85414	1.43393
NEA Japan	0.517663	0.511465	1.65674	-0.186426
NEA Inuit Asia	3.71364	0.219095	1.48864	-0.41745
NEA Buryat	4.56668	1.9964	0.794408	1.12208
NEA Mongol	3.52769	1.8111	0.389779	0.631383
NEA Okhotsk	5.14869	0.149884	1.49812	0.955134
SEA Celebes	-0.317766	0.512206	2.15063	1.677
SEA Java	0.389136	0.553305	0.71267	1.65615
SEA Negrito Philippines	-3.23555	1.16535	0.144982	1.11115
SEA Sulu	-0.767882	0.853815	0.861462	1.26104
SEA Sumatra	-2.35483	0.677969	1.0496	2.28536
SEA Thailand	-2.12504	1.53301	1.3251	2.13454
Australia Murray River	-0.0530509	-2.57645	0.626935	-1.12098
Australia NSW	-0.450314	-1.49054	-0.026435	-0.923083
Australia NT	2.95246	-3.36303	-0.236935	-1.90151
Australia SA	-0.687897	-2.1935	-0.356975	-1.50496
Australia Tasmania	-2.18719	-1.00521	-2.23318	1.02125
MEL Bismarck	0.373645	-0.753256	0.771302	-0.117542
MEL Fiji	0.41897	-1.66327	1.2637	-1.59866
MEL New Britain	-0.028319	-1.51458	0.0184617	0.332612
MEL New Caledonia	0.378763	-2.57203	-1.11424	-0.491603
MEL New Hebrides	-0.948324	-1.12623	0.0215284	0.191225
MEL New Ireland	-0.526501	-0.594892	0.248684	0.108863
MEL Santa Cruz	-6.50687	-2.15865	0.2926	-0.227997
MEL Solomon	-0.957152	-0.991503	1.05044	0.390712
MEL Torres Strait	-0.373454	-1.43066	0.434083	-1.27199
MEL Papua New Guinea Central Prov	0.819389	-0.863127	-1.2405	0.330892
MEL Papua New Guinea Sepik E Prov	-1.62122	-1.04399	0.119827	0.0527241
MEL Papua New Guinea Sepik W Prov	-0.82639	-0.979102	-0.376648	0.619645
SA Sri Lanka Veddah	-4.02258	-0.687579	1.62382	-0.660648
SA Nicobar Islands	-0.401622	-1.36999	-0.481992	2.69508
AF Cameroon	2.02606	-1.02524	-0.511302	-0.397412
AF Ethiopia	0.528593	1.18773	3.08112	0.320444
AF Gabon	-1.61638	-0.76829	0.250354	0.774267
AF Ghana	-1.08672	-1.6329	0.304736	0.14503
AF Kenya	-0.63618	-1.25446	-0.907566	-0.061207
AF Liberia	0.875231	-2.06489	-0.153294	1.29726
AF Nigeria Ibo	1.78127	-1.30405	-1.24521	0.578247
AF Rwanda	0.00439932	-2.81231	-2.06902	0.861814
AF South Africa San	-2.91186	-0.761544	-0.985489	0.6798
AF South Africa Khoikhoi	-0.769953	-2.56796	2.27943	-0.513911
AF South Africa Zulu	3.21859	-1.82492	-2.72082	0.215807
AF South Africa	0.476586	-2.04899	-1.78756	0.0253546
AF Tanzania	0.229895	-1.11057	-0.621287	0.227531
AF Zambia	1.25198	-1.3167	4.00511	-1.78592
AF Congo	3.0319	-0.900951	-1.8355	-0.812527
EU Austria	-0.279066	2.03291	-1.01842	-0.0641513
EU Bulgaria	-0.811484	2.13215	-0.596952	-1.92273
EU Czech	-0.736267	2.23855	-1.05256	0.450704
EU Denmark	-0.583858	2.06947	-0.502304	-4.48507
EU Germany	0.63885	2.58884	-1.34104	-1.28093
EU Holland	-1.16756	2.18949	-0.479074	-0.904562
EU Hungary	-1.05208	1.25589	-1.07056	0.316462
EU Lapp	-1.52958	2.72833	-1.48202	-1.07963
EU Poland	0.525663	2.12654	-1.49107	0.479716
EU Switzerland	-0.836218	3.11308	-0.955514	-0.740479
EU Ukraine	-0.704997	2.10411	-0.758444	1.15706
EU Yugoslavia	0.639335	1.84265	-1.45321	0.144893
EU UK Poundbury	1.39681	1.7728	-0.0535021	-1.53265
EU UK Spitalfields	-1.75163	1.93061	-1.33477	-0.140445
SWA Iraq	-1.64499	0.933547	0.218797	-1.18806
SWA Lebanon	-2.32632	1.29857	1.67279	-0.0112603
SWA Palestine	0.00185996	1.2622	0.818429	0.477412
SWA Syria	-1.60082	1.84078	0.467846	-0.573351
SWA Turkey	-0.0919597	1.05065	0.487655	-0.993252
